# Supplementary material for: The Release of Inflammatory Mediators from Acid-Stimulated Mesenchymal Stromal Cells Favours Tumour Invasiveness and Metastasis in Osteosarcoma
Source: Cancers (Basel). 2021 Nov 22;13(22):5855. doi: 10.3390/cancers13225855 (PMC8616358; doi:10.3390/cancers13225855)
Supplement: Supplementary file 1 [file cancers-13-05855-s001.zip]

Archive with 1 entries (1 files):
- cancers-1447154-supplementary.pdf
